# Supplementary material for: Caveolin-1 protects endothelial cells from extensive expansion of transcellular tunnel by stiffening the plasma membrane
Source: eLife. 2024 Mar 22;12:RP92078. doi: 10.7554/eLife.92078 (PMC10959525; doi:10.7554/eLife.92078)
Supplement: Figure 1—figure supplement 3—source data 1. [file elife-92078-fig1-figsupp3-data1.zip]

Archive with 4 entries (4 files):
- F1-FS3 A CAV1.tif
- F1-FS3 A GAPDH.tif
- F1-S3A.TIF
- F1-SF3 A EDH2.tif
